# Supplementary material for: Effects of Gelatin/Chitosan and Chitosan Active Films with Rice Bran Extract for the Preservation of Fresh Pork Meat
Source: Gels. 2025 Apr 30;11(5):338. doi: 10.3390/gels11050338 (PMC12111214; doi:10.3390/gels11050338)
Supplement: Supplementary file 1 [file gels-11-00338-s001.zip]

Archive with 1 entries (1 files):
- gels-3610319-supplementary.pdf
